# Supplementary material for: Excited State Proton Transfers in Hybrid Compound Based on Indoline Spiropyran of the Coumarin Type and Azomethinocoumarin in the Presence of Metal Ions
Source: Molecules. 2021 Nov 16;26(22):6894. doi: 10.3390/molecules26226894 (PMC8624336; doi:10.3390/molecules26226894)
Supplement: Supplementary file 1 [file molecules-26-06894-s001.zip]

Archive with 1 entries (1 files):
- molecules-1419839-supplementary.pdf
